# Supplementary material for: Artificial Intelligence in the Assessment of Heart Rate Variability as an Instrument to Understand the Connection Between Psychologic and Psychiatric Conditions and the Heart
Source: Bioengineering (Basel). 2026 May 14;13(5):554. doi: 10.3390/bioengineering13050554 (PMC13203877; doi:10.3390/bioengineering13050554)
Supplement: Supplementary file 1 [file bioengineering-13-00554-s001.zip]

Archive with 1 entries (1 files):
- bioengineering-4076974-supplementary.pdf
